# Supplementary material for: Atomistic Insights into the Influence of High Concentration H2O2/H2O on Al Nanoparticles Combustion: ReaxFF Molecules Dynamics Simulation
Source: Molecules. 2024 Mar 31;29(7):1567. doi: 10.3390/molecules29071567 (PMC11013683; doi:10.3390/molecules29071567)
Supplement: Supplementary file 1 [file molecules-29-01567-s001.zip]

Archive with 1 entries (1 files):
- molecules-2930336-supplementary.pdf
